# Supplementary material for: Association between Backward Walking and Cognition in Parkinson Disease: A Systematic Review
Source: Int J Environ Res Public Health. 2022 Oct 6;19(19):12810. doi: 10.3390/ijerph191912810 (PMC9566137; doi:10.3390/ijerph191912810)
Supplement: Supplementary file 1 [file ijerph-19-12810-s001.zip]

Archive with 1 entries (1 files):
- ijerph-1848441-supplementary.xlsx
